# Supplementary material for: Characterization and Antimicrobial Activity of a Halophyte from the Asturian Coast (Spain): Limonium binervosum (G.E.Sm.) C.E.Salmon
Source: Plants (Basel). 2021 Sep 7;10(9):1852. doi: 10.3390/plants10091852 (PMC8468922; doi:10.3390/plants10091852)
Supplement: Supplementary file 1 [file plants-10-01852-s001.zip]

Archive with 1 entries (1 files):
- plants-1353175-SI.pdf
